# Supplementary material for: Development of a Rapid-Onset, Acid-Labile Linkage Polyplex-Mixed Micellar System for Anticancer Therapy
Source: Polymers (Basel). 2021 May 31;13(11):1823. doi: 10.3390/polym13111823 (PMC8198952; doi:10.3390/polym13111823)
Supplement: Supplementary file 1 [file polymers-13-01823-s001.zip]

Archive with 1 entries (1 files):
- polymers-1204193-supplementary.pdf
